# Supplementary material for: Integrated functional networks of process, tissue, and developmental stage specific interactions in Arabidopsis thaliana
Source: BMC Syst Biol. 2010 Dec 31;4:180. doi: 10.1186/1752-0509-4-180 (PMC3023688; doi:10.1186/1752-0509-4-180)
Supplement: Additional file 4 — Functional interactions of AtPPT2 in leaf and root development stages. To determine whether AtPPT2 was more functionally active in the leaf development stage or the root development stage, we queried the protein AtPPT2 in these two development contexts. We show that the top interactions of this gene are higher in the leaf context than in the root context. [file 1752-0509-4-180-S4.XLSX]

## Sheet: Sheet1
	LEAF DEVELOPMENT STAGE						ROOT DEVELOPMENT STAGE
	Protein 1	Protein 2	WEIGHT				Protein 1	Protein 2	WEIGHT
	AT3G01550	AT5G42670	0.809126				AT3G01550	AT1G11170	0.313809
	AT3G01550	AT4G37930	0.737818				AT3G01550	AT1G58170	0.312077
	AT3G01550	AT5G42720	0.700466				AT3G01550	AT3G55690	0.303161
	AT3G01550	AT1G73530	0.694837				AT3G01550	AT2G46735	0.289854
	AT3G01550	AT2G15290	0.663362				AT3G01550	AT3G60810	0.288311
	AT3G01550	AT2G40400	0.59636				AT3G01550	AT3G02580	0.280456
	AT3G01550	AT5G63380	0.580242				AT3G01550	AT1G67930	0.278976
	AT3G01550	AT5G06870	0.575929				AT3G01550	AT5G55860	0.271735
	AT3G01550	AT2G30695	0.571062				AT3G01550	AT5G48070	0.262471
	AT3G01550	AT3G54900	0.561574				AT3G01550	AT3G53090	0.259763
	AT3G01550	AT4G22570	0.555079				AT3G01550	AT1G47960	0.254134
	AT3G01550	AT5G44050	0.533999				AT3G01550	AT4G25450	0.251508
	AT3G01550	AT4G02850	0.532832				AT3G01550	AT2G33480	0.250174
	AT3G01550	AT5G48910	0.531065				AT3G01550	AT2G26180	0.245862
	AT3G01550	AT1G11750	0.528239				AT3G01550	AT2G24250	0.242978
	AT3G01550	AT3G56910	0.524199				AT3G01550	AT1G22980	0.242856
	AT3G01550	AT4G30825	0.513588				AT3G01550	AT1G33930	0.239939
	AT3G01550	AT5G55340	0.513548				AT3G01550	AT1G10410	0.23759
	AT3G01550	AT4G30950	0.504661				AT3G01550	AT2G36960	0.237192
